# Supplementary material for: Development of an international core outcome set for treatment trials in necrotizing enterocolitis—a study protocol
Source: Trials. 2023 May 31;24:367. doi: 10.1186/s13063-023-07413-x (PMC10230797; doi:10.1186/s13063-023-07413-x)
Supplement: Supplementary file 2 — Additional file 2. Outcomes from SR. [file 13063_2023_7413_MOESM2_ESM.xlsx]

## Sheet: Outcomes
Name	HelpText	DomainName	= included from systematic review: 31/45 outcomes
Cerebral palsy	Group of disorders that affect movement and muscle tone or posture	Functioning
School performance		Functioning
Quality of Life		Functioning
Neurodevelopmental impairment		Functioning
Blindness		Functioning
Deafness		Functioning
Behavioral disorder		Functioning
Mortality		Mortality
NEC-related mortality		Mortality
Duration of hospital stay		Pathophysiological or clinical - General
Weight and skull circumference		Pathophysiological or clinical - General
In hospital rate of weight gain		Pathophysiological or clinical - General
Short bowel syndrome		Pathophysiological or clinical - Gastrointestinal
Intestinal failure‐associated liver disease		Pathophysiological or clinical - Hepatobiliary
Intra ventricular hemorrhage	Intracranial bleeding	Pathophysiological or clinical - Nervous system
Periventricular leukomalacia	Hypoxic brain injury	Pathophysiological or clinical - Nervous system
Time to full enteral feedings		Pathophysiological or clinical - Metabolism and Nutrition
Number of days of parenteral nutrition	Number of days of intravenous administration of nutrition	Pathophysiological or clinical - Metabolism and Nutrition
Receiving breast milk		Pathophysiological or clinical - Metabolism and Nutrition
Bronchopulmonary dysplasia (BPD)	Chronic lung disease	Pathophysiological or clinical - Respiratory, thoracic and mediasrinal
Endotracheal intubation	Need for ventilatory tube	Pathophysiological or clinical - Respiratory, thoracic and mediasrinal
Pulmonary hypertension	High blood pressure in the lungs	Pathophysiological or clinical - Cardiac
Number of days of central venous line usage		Pathophysiological or clinical - Blood and lymphatic system outcomes
Central line-associated bloodstream infection (CLABS)		Pathophysiological or clinical - Blood and lymphatic system outcomes
Anemia requiring blood transfusion		Pathophysiological or clinical - Blood and lymphatic system outcomes
Sepsis	Life-threatening response to infection that can lead to tissue damage, organ failure, and death	Pathophysiological or clinical - Blood and lymphatic system outcomes
Retinopathy of Prematurity (ROP)	Preterm eye disease	Pathophysiological or clinical - Eye outcomes
NEC Location	Part of small or large bowel or both affected	Pathophysiological or clinical - Surgical
Residual intestinal length		Pathophysiological or clinical - Surgical
Length of surgically removed intestine		Pathophysiological or clinical - Surgical
Primary bowel anastomosis	Bowel parts stitched together	Pathophysiological or clinical - Surgical
Peritoneal drain (definitive or bridge to laparotomy)	Thin tube placed into the abdomen to remove fluid	Pathophysiological or clinical - Surgical
Open and close laparotomy	No surgical treatment possible as seen during surgery	Pathophysiological or clinical - Surgical
Stricture	Narrowing of the intestine	Adverse events
(Adhesion) ileus	Mechanical bowel obstruction	Adverse events
Anastomotic leak	Leaking from the bowel parts that were stitched together	Adverse events
Wound infection		Adverse events
Stoma complications		Adverse events
High output stoma		Adverse events
Need for re-operation		Adverse events
Recurrent NEC		Adverse events
Parental emotional cost		Contextual factors & Resource Use
Healthcare costs		Contextual factors & Resource Use
Length of NICU stay		Contextual factors & Resource Use
Hospital re‐admissions within the first 2 year of life (i.e. NEC related)		Contextual factors & Resource Use

## Sheet: Outcomes syst review
Outcome terms not included from SR	DomainName
Survival	Mortality
NEC stage	Physiological or clinical
Increased volume of milk per day	Physiological or clinical
Thrombocytopenia	Physiological or clinical
Need for nasogastric suction	Physiological or clinical
Need for surgery	Physiological or clinical
Hemorrhage	Adverse events
Intestinal perforation	Adverse events
Peritonitis	Adverse events
Bowel necrosis	Adverse events
Time to resolution of intestinal pneumatosis	Adverse events
Increased gastric residuals	Adverse events
Vomiting	Adverse events
Gastrointestinal disturbances	Adverse events
Burning due to TDP	Adverse events
Gastric wall necrosis	Adverse events
Gastrointestinal bleeding	Adverse events
Neonatal pneumonia	Adverse events
Number of surgical procedures	Resource use
Antibiotic regimen	Resource use
